# Supplementary material for: Selection of Fermentation Supernatant from Probiotic Strains Exhibiting Intestinal Epithelial Barrier Protective Ability and Evaluation of Their Effects on Colitis Mouse and Weaned Piglet Models
Source: Nutrients. 2024 Apr 12;16(8):1138. doi: 10.3390/nu16081138 (PMC11053620; doi:10.3390/nu16081138)
Supplement: Supplementary file 1 [file nutrients-16-01138-s001.zip]

Archive with 1 entries (1 files):
- nutrients-2929860-supplementary.pdf
